# Supplementary material for: Public deliberation on health gain measures
Source: Health Aff Sch. 2024 Sep 9;2(9):qxae111. doi: 10.1093/haschl/qxae111 (PMC11412319; doi:10.1093/haschl/qxae111)
Supplement: qxae111_Supplementary_Data [file qxae111_supplementary_data.zip]

Archive with 12 entries (12 files):
- Appendix Figure 2.jpg
- HAS Health Gain Measures coi_disclosure_Lavelle.docx
- HAS Health Gain Measures coi_disclosure_Lin.docx
- HAS Health Gain Measures coi_disclosure_Ollendorf.docx
- HAS Health Gain Measures coi_disclosure_Phillips.docx
- HAS Health Gain Measures coi_disclosure_Riley.docx
- Appendix 1 - Screening questions.docx
- Appendix 2 - Educational materials.docx
- Appendix 3 - Participant characteristics_revise (clean).docx
- Appendix 4 - Full themes and quotes.docx
- Appendix 5 - ICMJE forms for conflicts of interest.docx
- Appendix Figure 1.jpg
